# Supplementary material for: Mesenchymal Stromal Cells Isolated from Ectopic but Not Eutopic Endometrium Display Pronounced Immunomodulatory Activity In Vitro
Source: Biomedicines. 2021 Sep 22;9(10):1286. doi: 10.3390/biomedicines9101286 (PMC8533241; doi:10.3390/biomedicines9101286)
Supplement: Supplementary file 1 [file biomedicines-09-01286-s001.zip]

Archive with 1 entries (1 files):
- biomedicines-1383507-supplementary.xlsx
