# Supplementary material for: Mesenchymal Stromal Cells Isolated from Ectopic but Not Eutopic Endometrium Display Pronounced Immunomodulatory Activity In Vitro
Source: Biomedicines. 2021 Sep 22;9(10):1286. doi: 10.3390/biomedicines9101286 (PMC8533241; doi:10.3390/biomedicines9101286)
Supplement: Supplementary file 1 [file biomedicines-09-01286-s001.zip › biomedicines-1383507-supplementary.xlsx]

## Sheet: Supplement
		Cell culture	pg/ml	IL1β	IL2	IL6	IL8	IL16	IFN-γ	TNF-α	GM-CSF	MIF	IL4	IL10	6Ckine/CCL21	BCA-1/CXCL13	CTACK/CCL27	ENA-78/CXCL5	Eotaxin-2/CCL24	Eotaxin-3/CCL26	Eotaxin/CCL11	Fractalkine/CX3CL1	GCP-2/CXCL6	Gro-a/CXCL1	Gro-b/CXCL2	I-309/CCL1	I-TAC/CXCL11	IP-10/CXCL10	MCP-1/CCL2	MCP-2/CCL8	MCP-3/CCL7	MCP-4/CCL13	MDC/CCL22	MIG/CXCL9	MIP-1a/CCL3	MIP-1d/CCL15	MIP-3a/CCL20	MIP-3b/CCL19	MPIF-1/CCL23	SCYB16/CXCL16	SDF1a+b/CXCL12	TARC/CCL17	TECK/CCL25
		eMSC-1		0.3375	1.14943	91.79	2601.13	30.14	3.71	9.16	183.51	29870.8	3.76989	19.55	87.81	0.411111	0.489844	626.79	8.79	19.53	5.93	85.92	0.49	463.37	13.55	17.94	2.42	12.49	64.6	0.583768	16.35	15.74	4.04521	7.65	1.6	1.2126	8.12	36.79	2.63	18.92	58.42	4.61	269.48
		gMSC-1		0.86	8.22	10814	673.65	57.14	18.37	9.76	26.56	1004.78	10.18	12.82	116.14	0.986667	5.45	443.87	4.43	17.03	10.95	17.63	15.23	120.85	20.8	29.5	1.21	15.94	1071.7	2.27	57.83	7.27	7.76	21.38	2.62	8.36	4.35	40.18	12.76	5.18	201.08	21.03	143.68
		eMSC-2		0.07875	0.553429	32.27	82.46	7.41818	0.57	1.88	21.34	1046.86	1.72787	1.116	27.21	0.197333	0.195937	38.13	1.84032	2.42073	0.766316	3.27	0.24	5.84552	2.04105	5.30667	0.0362025	4.95	7.89	0.110145	2.94667	0.99	1.61809	1.60268	0.122941	0.4644	0.0270588	4.64574	0.728	2.31348	21.9	0.400968	5.02207
		gMSC-2		3.49	7.92	23872.6	2327.36	58.58	19.52	12.25	21.14	1180.4	7.43	19.69	132.53	0.772889	3.44	601.77	6.03	19.98	48.75	49.65	586.93	1174.39	51.77	30.98	1.49	13.47	846.18	0.583768	203.33	19.51	44.61	22.54	2.75	5.7	10.33	59.86	9.23	11.1	112.89	18.06	179.42
		eMCS-3		0.118125	0.681143	531.25	734.47	10.5091	0.981667	2	20.55	975.22	2.1991	5.95	54.36	0.246667	0.338437	251.69	1.45929	3.09854	3.58	0.24375	0.54	106.19	7.04	7.96	0.0556962	4.95	27.28	0.247826	4.42	5.82	1.99149	2.43607	0.66	0.7998	0.0211765	20.93	1.064	1.63539	43.79	0.765484	38.12
		gMSC-3		0.298125	1.31971	5369.3	146.66	29.67	8.12	5.6	14.9	858.26	5.37	4.84	114.63	0.575556	2.11	335.47	1.65386	11.52	89.9	18.81	53.45	772.55	13.55	23.31	0.56	24.11	3069.88	70.66	259.2	8.05	53.05	16.87	1.6	8.65	1.66	35.37	1.68	11.52	455.69	8.21	101.83
		eMSC-4		0.174375	0.851429	377.66	1950.98	15.08	1.33	3.68	94.08	17103.8	3.14157	13.65	72.33	0.312444	0.4275	330.43	9.71	9.14	4.97	24.75	0.42	307.62	8.17	15.56	0.0974684	29.02	77.49	0.297391	12.13	9.31	2.7383	3.59	0.97	1.0578	0.0341176	34.38	1.456	19.31	13.51	1.0571	187.61
		gMSC-4		2.28	7.92	28422.4	3579.63	60.71	22.08	14.01	49.87	3020.19	11.85	32.38	146.04	1.01956	5.36	4098.16	15.64	21.59	24.79	66.09	195.64	28675.1	521.29	34.9	4.77	152.49	4600.89	6.72	88.09	62.35	26.67	25.43	12.12	12.58	23.98	48.44	11.39	17.03	318.82	22.62	220.22
		eMSC-5		3.57	1.44743	159.78	18391.1	40.66	11.97	26.57	124.65	13056.2	5.79	20.24	112.31	0.657778	1.7	632.02	13.4	35.18	7.29	216.57	7.36	454.14	21.08	38.07	8.62	44.82	607.33	2.9	32.98	17.24	46.66	11.16	9.29	10.42	86.78	36.79	8.59	58.54	90.19	12.86	223.15
		gMSC-5		40.87	15.02	121064	42745.4	95.18	40.41	20.89	207.51	11908.9	15.53	34.28	184.81	3.39	11.02	1716.69	19.44	41.13	16.72	145.09	118.588	61173.9	1584.76	44.33	3.14	24.38	5442.84	21.08	336.8	66.64	11.51	31.02	6.41	14.61	72.21	57.82	16.64	14.12	64.87	31.84	441.82
		gMSC-6		0.320625	0.851429	141.98	1785.85	19.64	2.12	16.85	14.28	1426.65	2.93213	12.21	74.85	0.328889	0.391875	473.22	1.99436	5.2	4.23	60.17	4.3	269.74	17.48	15.17	0.105823	16.47	160.99	0.264348	12.13	8.72	3.23617	2.94893	1.21	1.032	7.61	29.52	1.288	13.9	92.84	0.947742	65.58
		eMSC-6		0.315	2.1	50863.2	2140.87	36.88	13.06	7.41	14.69	1612.96	5.37	13.79	110.33	0.608444	2.89	527.14	1.9	13	28.56	1.09	113.8	651.69	15.37	28.73	1.09	10.62	855.56	0.550725	51.85	11.36	26.74	16.74	2.02	1.6	0.83	34.38	7.09	6.02	179.29	16.99	122.04
					- lower than the limit of accurate quantification
